# Supplementary material for: A Facile Pre-Lithiated Strategy towards High-Performance Li2Se-LiTiO2 Composite Cathode for Li-Se Batteries
Source: Nanomaterials (Basel). 2022 Feb 28;12(5):815. doi: 10.3390/nano12050815 (PMC8912804; doi:10.3390/nano12050815)
Supplement: Supplementary file 1 [file nanomaterials-12-00815-s001.zip]

Archive with 1 entries (1 files):
- nanomaterials-1607261-supplementary.pdf
